# Supplementary material for: Long non-coding RNA ANRIL is upregulated in hepatocellular carcinoma and regulates cell apoptosis by epigenetic silencing of KLF2
Source: J Hematol Oncol. 2015 May 14;8:1–14. doi: 10.1186/s13045-015-0146-0 (PMC4434820; doi:10.1186/s13045-015-0146-0)
Supplement: Additional file 1: Table S1. — Sequence of primers and siRNA. [file 13045_2015_146_MOESM1_ESM.xls]

## Sheet: Sequence of primers and siRNA
Supplementary table S1
Primers used for qRT-PCR
GAPDH F	GGGAGCCAAAAGGGTCAT
GAPDH R	GAGTCCTTCCACGATACCAA
ANRIL F	CTGGGACTACAGATGCACCAC
ANRIL R	GGAGGGAGCATGTCTGTTTCT
KLF2 F	CTGCACATGAAACGGCACAT
KLF2 R	CAGTCACAGTTTGGGAGGGG
SP1F	GCACCTGCCCCTACTGTAAA
SP1R	GTGCCTCTGTAGCTCATCCG
EZH2 F	TGCACATCCTGACTTCTGTG
EZH2 R	AAGGGCATTCACCAACTCC
SUZ12 F	TGCAGTTCACTCTTCGTTGG
SUZ12 R	TGCTTCAGTTTGTTGCCTTG
siRNAs/shRNA oligonucleotides
si-ANRIL	AAGCGAGGUCAUCUCAUUGCUCUAU
si-EZH2	GAGGUUCAGACGAGCUGAUUU
si-SUZ12	GUCGCAACGGACCAGUUAA
si-SP1	GACAGGUCAGUUGGCAGACUCUACA
si-KLF2	CCAAGAGTTCGCATCTGAA
shANRIL	Sequences cloned into pENTR™/U6 vector
	CACCGGTCATCTCATTGCTCTATCGAAATAGAGCAATGAGATGACC
	AAAAGGTCATCTCATTGCTCTATTTCGATAGAGCAATGAGATGACC
Primer used for qCHIP analysis
ANRIL 1081 F	TCGGGACTCACTGACTTCTG
ANRIL 1081 R	GCATTCGGCACTTGTTTT
KLF2 P616 F	GACTGGGCAACAGAGGGA
KLF2 P616 R	GAAGGAGGGAAGGATAGAGG
